# Supplementary material for: Phages Shape Microbial Dynamics and Metabolism of a Model Community Mimicking Cider, a Fermented Beverage
Source: Viruses. 2022 Oct 17;14(10):2283. doi: 10.3390/v14102283 (PMC9609687; doi:10.3390/v14102283)
Supplement: Supplementary file 1 [file viruses-14-02283-s001.zip]

Archive with 8 entries (8 files):
- Figure S1..pptx
- Figure S2..pptx
- Figure S3..pptx
- Figure S4..pptx
- Figure S5..pptx
- Table S1.pptx
- Table S2.pptx
- Table S3.pptx
